# Supplementary material for: TNF is a key cytokine mediating neutrophil cytotoxic activity in breast cancer patients
Source: NPJ Breast Cancer. 2016 Apr 20;2:16009–. doi: 10.1038/npjbcancer.2016.9 (PMC5515342; doi:10.1038/npjbcancer.2016.9)
Supplement: Supplementary Table 1 [file npjbcancer20169-s2.xls]

## Sheet: Supp table 1
Supplementary Table 1. Mean neutrophil cytotoxicity in invasive breast cancer patients by tumor stage (T)
	T1 (% Cytotoxicity (n))	T2 (% Cytotoxicity (n))	T3 (% Cytotoxicity (n))	T4 (% Cytotoxicity (n))
Invasive breast cancer	13.6 (54)	14.3 (29)	10.8 (5)	10.0 (2)
Abbreviations: T, tumor stage.
