# Supplementary material for: TNF is a key cytokine mediating neutrophil cytotoxic activity in breast cancer patients
Source: NPJ Breast Cancer. 2016 Apr 20;2:16009–. doi: 10.1038/npjbcancer.2016.9 (PMC5515342; doi:10.1038/npjbcancer.2016.9)
Supplement: Supplementary Table 2 [file npjbcancer20169-s3.xls]

## Sheet: Supp table 2
Supplementary Table 2. Mean neutrophil cytotoxicity in invasive breast cancer patients by lymph node involvement (N)
	N0 (% Cytotoxicity (n))	N1 (% Cytotoxicity (n))	N2 (% Cytotoxicity (n))	N3 (% Cytotoxicity (n))
Invasive breast cancer	13.1 (55)	15.6 (21)	12.8 (12)	10.0 (2)
Abbreviations: N, lymph node involvement.
